# Supplementary material for: The Effect of Branched Alkyl Chain Length on the Properties of Supramolecular Organogels from Mono-N-Alkylated Primary Oxalamides
Source: Gels. 2022 Dec 22;9(1):5. doi: 10.3390/gels9010005 (PMC9858617; doi:10.3390/gels9010005)
Supplement: Supplementary file 1 [file gels-09-00005-s001.zip]

Archive with 1 entries (1 files):
- gels-2036504-supplementary.pdf
